# Supplementary material for: Prediction of direct carbon emissions of Chinese provinces using artificial neural networks
Source: PLoS One. 2021 May 13;16(5):e0236685. doi: 10.1371/journal.pone.0236685 (PMC8118316; doi:10.1371/journal.pone.0236685)
Supplement: S1 Data — (XLSX) [file pone.0236685.s001.xlsx]

## Sheet: 图5
			Beijing	Tianjing	Hebei	Shanxi	Inner Mongolia	Liaoning	Jilin
		1999	0.923	0.526	0.479	0.199	0.221	0.507	0.424
		2000	0.889	0.632	0.536	0.174	0.281	0.529	0.425
		2008	1.138	0.929	0.548	0.65	1.127	0.686	0.474
		2009	1.208	1.009	0.577	0.61	0.952	0.743	0.564
		2017	1.975	1.851	1.047	1.007	1.371	1.107	0.636
		2018	2.051	1.95	1.062	1.01	1.45	1.156	0.639
			Heilongjiang	Shanghai	Jiangsu	Zhejiang	Anhui	Fujian	Jiangxi
		1999	0.469	0.488	0.209	0.163	0.162	0.208	0.187
		2000	0.413	0.431	0.193	0.193	0.163	0.227	0.175
		2008	0.474	0.759	0.233	0.337	0.274	0.369	0.239
		2009	0.52	1.088	0.307	0.454	0.285	0.479	0.249
		2017	1.2	1.527	0.716	0.956	0.508	0.747	0.433
		2018	1.194	1.411	0.683	0.942	0.505	0.798	0.458
			Shandong	Henan	Hubei	Hunan	Guangdong	Guangxi	Hainan	Xinjiang
		1999	0.165	0.289	0.261	0.298	0.248	0.08	0.038	0.472
		2000	0.169	0.292	0.274	0.322	0.261	0.09	0.056	0.51
		2008	0.271	0.282	0.308	0.182	0.382	0.158	0.115	1.018
		2009	0.434	0.373	0.338	0.304	0.456	0.183	0.129	0.778
		2017	0.755	0.516	0.643	0.557	0.833	0.444	0.404	1.25
		2018	0.779	0.52	0.641	0.578	0.915	0.456	0.463	1.29
			Chongqing	Sichuan	Guizhou	Yunnan	Shanxi	Gansu	Qinghai	Ningxia
		1999	0.213	0.323	0.342	0.258	0.333	0.452	0.389	0.515
		2000	0.213	0.3	0.373	0.276	0.351	0.473	0.409	0.555
		2008	0.28	0.362	0.661	0.243	0.296	0.414	0.889	0.89
		2009	0.296	0.311	0.658	0.286	0.436	0.437	0.872	0.884
		2017	0.536	0.541	0.664	0.435	0.781	0.543	0.919	1.023
		2018	0.541	0.519	0.73	0.49	0.819	0.554	0.953	1.046

## Sheet: 图6
		Beijing	Actual value	BP	RBF	Elman	GRNN		Zhejiang	Actual value	BP	RBF	Elman	GRNN
		2015	1.637	1.658	1.526	1.648	1.537		2015	0.887	0.903	0.876	0.894	0.787
		2016	1.824	1.845	1.713	1.835	1.724		2016	0.915	0.931	0.904	0.922	0.815
		2017	1.975	1.996	1.864	1.986	1.875		2017	0.956	0.972	0.945	0.963	0.856
		2018	2.051	2.004	1.928	2.033	1.954		2018	0.942	0.892	0.932	0.923	0.842
		2019	2.153	2.106	2.03	2.135	2.056		2019	0.906	0.856	0.932	0.923	0.842
		Guangdong	Actual value	BP	RBF	Elman	GRNN		Shanxi	Actual value	BP	RBF	Elman	GRNN
		2015	0.698	0.721	0.689	0.709	0.621		2015	0.685	0.707	0.677	0.694	0.585
		2016	0.736	0.759	0.727	0.747	0.659		2016	0.724	0.746	0.716	0.733	0.624
		2017	0.833	0.856	0.824	0.844	0.756		2017	0.781	0.803	0.773	0.79	0.681
		2018	0.915	0.867	0.907	0.907	0.824		2018	0.819	0.766	0.806	0.804	0.716
		2019	0.924	0.876	0.916	0.916	0.833		2019	0.805	0.752	0.792	0.79	0.702

## Sheet: 图7
		MSE					MAPE					R2
		BP	RBF	Elman	GRNN		BP	RBF	Elman	GRNN		BP	RBF	Elman	GRNN
	1	0.0193117	0.0163392	0.0117129	0.0179906		0.77397	0.693603	0.796219	0.860537		0.989515	0.980801	0.987244	0.984051
	2	0.0320718	0.0168296	0.00602641	0.0211561		0.779467	0.820974	0.926934	0.877798		0.979138	0.988905	0.990339	0.985157
	3	0.0225694	0.011857	0.00978286	0.0113032		0.674941	0.79362	0.938463	0.842975		0.984006	0.982714	0.986402	0.988272
	4	0.0312344	0.0164251	0.0143665	0.0158109		0.670533	0.703239	0.803045	0.749247		0.982274	0.985457	0.989628	0.988256
	5	0.0290924	0.0128307	0.00985417	0.018638		0.791467	0.869539	0.847556	0.849352		0.981813	0.982554	0.99186	0.984553
	6	0.0236623	0.0115193	0.0124787	0.0207554		0.78993	0.839104	0.960719	0.848244		0.973716	0.986184	0.989111	0.987299
	7	0.0251835	0.0157274	0.00612641	0.0174011		0.797848	0.76978	0.847833	0.743486		0.981693	0.989141	0.990265	0.983736
	8	0.0341881	0.0178884	0.0111704	0.0221365		0.728439	0.76494	0.774115	0.739278		0.972866	0.989869	0.991435	0.987347
	9	0.0235097	0.0112631	0.011647	0.0118612		0.688007	0.732744	0.985356	0.768399		0.978417	0.987006	0.991558	0.987045
	10	0.0272395	0.0133212	0.0143241	0.0227389		0.782799	0.827495	0.970538	0.840835		0.972539	0.983892	0.988063	0.98341
	11	0.0307655	0.0104213	0.0100146	0.0163933		0.824958	0.742747	0.900146	0.746512		0.986898	0.987018	0.988091	0.983986
	12	0.0295172	0.0138872	0.0148369	0.0190197		0.678327	0.757898	0.791484	0.889444		0.985688	0.980419	0.986906	0.988294
	13	0.0161361	0.0190064	0.0138927	0.0192547		0.751978	0.878102	0.976479	0.858888		0.98187	0.980751	0.986943	0.987465
	14	0.0309528	0.0176502	0.00810739	0.0101121		0.691647	0.880459	0.862156	0.865829		0.972871	0.989646	0.990028	0.987013
	15	0.0178535	0.0144062	0.0114586	0.0119048		0.715497	0.858675	0.893388	0.747472		0.973394	0.984516	0.988518	0.983265
	16	0.0182227	0.0170447	0.0100736	0.0220147		0.740634	0.776226	0.909653	0.891106		0.974695	0.989251	0.987757	0.987129
	17	0.022318	0.0140244	0.00926902	0.0186385		0.778878	0.826718	0.86524	0.848591		0.980855	0.986009	0.988683	0.987354
	18	0.0244957	0.0119467	0.0146326	0.023759		0.718526	0.819441	0.978986	0.815254		0.974744	0.980374	0.991953	0.986786
	19	0.0212048	0.0108575	0.0115404	0.0229409		0.834761	0.793548	0.954139	0.813264		0.987865	0.987318	0.990482	0.989277
	20	0.0252384	0.0143813	0.0111219	0.0180963		0.748032	0.797308	0.893813	0.820869		0.979729	0.985359	0.989224	0.9863
